# Supplementary material for: Health-Related Quality of Life (HRQoL) Assessments in Research on Patients with Adult Rare Solid Cancers: A State-of-the-Art Review
Source: Cancers (Basel). 2025 Jan 24;17(3):387. doi: 10.3390/cancers17030387 (PMC11816368; doi:10.3390/cancers17030387)
Supplement: Supplementary file 1 [file cancers-17-00387-s001.zip]

Archive with 2 entries (2 files):
- Supplementary File 2_ EURACAN domain tables.pdf
- Supplementary File1_ search string.pdf
